# Supplementary material for: On-Chip Antifouling Gel-Integrated Microelectrode Arrays for In Situ High-Resolution Quantification of the Nickel Fraction Available for Bio-Uptake in Natural Waters
Source: Molecules. 2023 Jan 31;28(3):1346. doi: 10.3390/molecules28031346 (PMC9919566; doi:10.3390/molecules28031346)
Supplement: Supplementary file 1 [file molecules-28-01346-s001.zip]

Archive with 1 entries (1 files):
- molecules-2137706-supplementary.pdf
